# Supplementary material for: Paradigm Shift in Drug Re-purposing From Phenalenone to Phenaleno-Furanone to Combat Multi-Drug Resistant Salmonella enterica Serovar Typhi
Source: Front Cell Infect Microbiol. 2018 Nov 14;8:402. doi: 10.3389/fcimb.2018.00402 (PMC6246918; doi:10.3389/fcimb.2018.00402)
Supplement: Supplementary file 2 [file Table_2.xlsx]

## Sheet: Legend
	S. Table 2. Molecular weight and Function of non-typhoidal drugs having 70% similarity with XR770 (Phenaleno-furanone derivative)

## Sheet: Non-Typhoidal Drugs
ID	Mol Wt.	Description	Similarity
Moxifloxacin	401.4	used to treat infections caused by the following bacteria: Aerobic Gram-positive microorganisms: Corynebacterium species, Micrococcus luteus, Staphylococcus aureus, Staphylococcus epidermidis, Staphylococcus haemolyticus, Staphylococcus hominis, Staphylococcus warneri, Streptococcus pneumoniae, and Streptococcus viridans group. Aerobic Gram-negative microorganisms: Acinetobacter lwoffii, Haemophi…	1
Grepafloxacin	359.3	For treatment of adults with mild to moderate infections caused by susceptible strains of Haemophilus influenzae, Streptococcus pneumoniae, or Moraxella catarrhalis.	0.74
Lomefloxacin	351.3	For the treatment of bacterial infections of the respiratory tract (chronic bronchitis) and urinary tract, and as a pre-operative prophylactic to prevent urinary tract infection caused by: S.pneumoniae, H.influenzae, S.aureus, P.aeruginosa, E. cloacae, P. mirabilis, C. civersus, S. asprphyticus, E.coli, and K.pneumoniae.	0.71
Gatifloxacin	375.3	For the treatment of bronchitis, sinusitis, community-acquired pneumonia, and skin infections (abscesses, wounds) caused by S. pneumoniae, H. influenzae, S. aureus, M. pneumoniae, C. pneumoniae, L. pneumophila, S. pyogenes	0.9
Sparfloxacin	392.3	For the treatment of adults with the following infections caused by susceptible strains microorganisms: community-acquired pneumonia (caused by Chlamydia pneumoniae, Haemophilus influenzae, Haemophilus parainfluenzae, Moraxella catarrhalis, Mycoplasma pneumoniae, or Streptococcus pneumoniae) and acute bacterial exacerbations of chronic bronchitis (caused by Chlamydia pneumoniae, Enterobacter cloa…	0.74
Temafloxacin	417.3	For the treatment of lower respiratory tract infections, genital and urinary infections like prostatitis, and skin infections.	0.7
Nemonoxacin	371.4	Investigated for use/treatment in bacterial infection and pneumonia.	0.87
Besifloxacin	393.8	Treatment of bacterial conjunctivitis. Bacterial isolates that are susceptible to besifloxacin include: CDC coryneform group G; Corynebacterium pseudodiphtheriticum; Corynebacterium striatum; Haemophilus influenzae; Moraxella lacunata; Staphylococcus aureus; Staphylococcus epidermidis; Staphylococcus hominis; Staphylococcus lugdunensis; Streptococcus mitis group; Streptococcus oralis; Streptococc…	0.74
Finafloxacin	398.3	inafloxacin is indicated for the treatment of acute otitis externa (AOE) with or without an otowick, caused by susceptible strains of Pseudomonas aeruginosa and Staphylococcus aureus in patients age 1 year and older.	0.72
Cadazolid	585.5	NA	0.73
Nadifloxacin	360.3	NA	0.7
Sitafloxacin	873.6	NA	0.74
Clinafloxacin	365.7	NA	0.73
Pilocarpine	208.2	For the treatment of radiation-induced dry mouth (xerostomia) and symptoms of dry mouth in patients with Sjögrens syndrome.	0.7
Matairesinol	358.3	NA	0.7
		Note: NA= Not available
